# Supplementary material for: Development of a novel EV-A71 monoclonal antibody for monitoring vaccine potency
Source: PLoS Negl Trop Dis. 2025 Jun 3;19(6):e0013127. doi: 10.1371/journal.pntd.0013127 (PMC12157779; doi:10.1371/journal.pntd.0013127)
Supplement: S2 Table — (XLSX) [file pntd.0013127.s002.xlsx]

## Sheet: Fig 1B
	Log2 Neutralizing Antibody Titer
	Preserum	NHRI2016-1	NHRI2016-2	NHRI2016-3	NHRI2016-4	NHRI2016-5
1st test	>3	10	>3	>3	>3	>3
2nd test	>3	11	>3	>3	>3	>3
3rd test	>3	10	>3	>3	>3	>3
Mean		10.3333
SD		0.57735
	LD: limit of dectection = 3

## Sheet: Fig 1C
	Log2 Neutralizing Antibody Titer
	MAB979					NHRI2016-1
	1st test	2nd test	3rd test	Mean	SD	1st test	2nd test	3rd test	Mean	SD
A/BrCr	3	3	3	3	0	9	8	10	9	1
B4-E59	6	6	5	5.66667	0.57735	9	9	8	8.66667	0.57735
B5-2008	7	6	8	7	1	10	11	10	10.3333	0.57735
C4-2008	7	7	6	6.66667	0.57735	10	9	11	10	1
	LD: limit of detection = 3

## Sheet: Fig 6D
	Log2 Neutralizing Antibody Titer
	90oC	60oC	30oC	4oC	UV-C
Rat 1	>3	>3	11	9	10
Rat 2	>3	>3	8	8	8
Rat 3	>3	>3	9	8	6
Rat 4	>3	>3	9	11	8
Median			9	8.5	8
SD			1.25831	1.41421	1.63299
	LD: limit of detection = 3
